# Supplementary material for: Molecular phyloecology suggests a trophic shift concurrent with the evolution of the first birds
Source: Commun Biol. 2021 May 13;4:547. doi: 10.1038/s42003-021-02067-4 (PMC8119460; doi:10.1038/s42003-021-02067-4)
Supplement: Supplementary file 3 — Supplementary Data 1 [file 42003_2021_2067_MOESM3_ESM.xlsx]

## Sheet: Sheet1
Supplementary Data 1 Species and GenBank sequences of genes used in this study.
Gene/accession numbers	Species name
ABCA1
AF362377.1	Gallus gallus
XM_031059053.1	Geospiza fortis
XM_030969409.1	Camarhynchus parvulus
XM_030470607.1	Strigops habroptila
XM_030466700.1	Calypte anna
XM_030257516.1	Taeniopygia guttata
XM_018920932.2	Serinus canaria
XM_030003573.1	Aquila chrysaetos
XM_018086002.2	Manacus vitellinus
AF362377.1	Gallus gallus
XM_010175532.1	Antrostomus carolinensis
XM_027895189.1	Empidonax traillii
XM_005446875.3	Falco cherrug
XM_013305674.2	Falco peregrinus
XM_027714401.1	Pipra filicauda
XM_027653206.1	Corapipo altera
XM_027708620.1	Neopelma chrysocephalum
XM_027447055.1	Anas platyrhynchos
XM_026866170.1	Athene cunicularia
XM_014266449.2	Zonotrichia albicollis
XM_026098377.1	Dromaius novaehollandiae
XM_026078663.1	Apteryx rowi
XM_026049921.1	Nothoprocta perdicaria
XM_023945098.1	Cyanistes caeruleus
XM_021534834.1	Lonchura striata
XM_021379419.1	Numida meleagris
XM_013369163.2	Columba livia
XM_020584672.1	Corvus cornix
XM_010725981.2	Meleagris gallopavo
XM_009286260.1	Aptenodytes forsteri
XM_015652476.2	Parus major
XM_017822475.1	Lepidothrix coronata
XM_017739346.1	Corvus brachyrhynchos
XM_016304693.1	Ficedula albicollis
XM_015849594.1	Coturnix japonica
XM_014958135.1	Calidris pugnax
XM_014882372.1	Sturnus vulgaris
XM_014259655.1	Pseudopodoces humilis
XM_013940087.1	Apteryx australis
XM_013188282.1	Anser cygnoides
XM_011598172.1	Aquila chrysaetos
XM_009334320.1	Pygoscelis adeliae
XM_010565205.1	Haliaeetus leucocephalus
XM_010312581.1	Balearica regulorum
XM_010293404.1	Phaethon lepturus
XM_010219963.1	Tinamus guttatus
XM_010197326.1	Colius striatus
XM_010123554.1	Chlamydotis macqueenii
XM_010181945.1	Mesitornis unicolor
XM_010138042.1	Buceros rhinoceros
XM_009998173.1	Chaetura pelagica
XM_009991523.1	Tauraco erythrolophus
XM_010016127.1	Nestor notabilis
XM_009959807.1	Leptosomus discolor
XM_009935326.1	Opisthocomus hoazin
XM_009929942.1	Haliaeetus albicilla
XM_009906677.1	Picoides pubescens
XM_009887208.1	Charadrius vociferus
XM_009875393.1	Apaloderma vittatum
XM_009811835.1	Gavia stellata
XM_009635602.1	Egretta garzetta
XM_009687553.1	Struthio camelus
XM_009564712.1	Cuculus canorus
XM_009501612.1	Phalacrocorax carbo
XM_009464253.1	Nipponia nippon
XM_009490199.1	Pelecanus crispus
XM_009085200.1	Acanthisitta chloris
XM_008949646.1	Merops nubicus
XM_033174024.1	Lacerta agilis
XM_032773280.1	Chelonoidis abingdonii
XM_032212832.1	Thamnophis elegans
XM_030568016.1	Gopherus evgoodei
XM_024208018.3	Terrapene carolina
XM_015814658.2	Protobothrops mucrosquamatus
XM_028712744.1	Podarcis muralis
XM_027820383.1	Chelonia mydas
XM_026718554.1	Pseudonaja textilis
XM_026680572.1	Notechis scutatus
XM_006039495.3	Alligator sinensis
XM_025183162.1	Pelodiscus sinensis
XM_025166899.1	Python bivittatus
XM_024108510.1	Chrysemys picta
XM_020801441.1	Pogona vitticeps
XM_019554993.1	Crocodylus porosus
XM_019517098.1	Gavialis gangeticus
XM_019490729.1	Alligator mississippiensis
XM_016991135.1	Anolis carolinensis
XM_015414570.1	Gekko japonicus
ABCG5
XM_419457.6	Gallus gallus
XM_031060697.1	Geospiza fortis
XM_030945893.1	Camarhynchus parvulus
XM_030499228.1	Strigops habroptila
XM_030446840.1	Calypte anna
XM_002193475.2	Taeniopygia guttata
XM_009091178.3	Serinus canaria
XM_030034499.1	Aquila chrysaetos
XM_018085114.2	Manacus vitellinus
XM_027903589.1	Empidonax traillii
XM_027801164.1	Falco cherrug
XM_027788498.1	Falco peregrinus
XM_027723405.1	Pipra filicauda
XM_027641563.1	Corapipo altera
XM_027682000.1	Neopelma chrysocephalum
XM_027454115.1	Anas platyrhynchos
XM_026844351.1	Athene cunicularia
XM_026791061.1	Zonotrichia albicollis
XM_026123280.1	Dromaius novaehollandiae
XM_026072244.1	Apteryx rowi
XM_026046236.1	Nothoprocta perdicaria
XM_419457.6	Gallus gallus
XM_023922752.1	Cyanistes caeruleus
XM_021526444.1	Lonchura striata
XM_021392527.1	Numida meleagris
XM_021300174.1	Columba livia
XM_019282300.2	Corvus cornix
XM_010706765.2	Meleagris gallopavo
XM_009278404.1	Aptenodytes forsteri
XM_015622727.2	Parus major
XM_017811636.1	Lepidothrix coronata
XM_008641709.2	Corvus brachyrhynchos
XM_005043145.1	Ficedula albicollis
XM_015857517.1	Coturnix japonica
XM_014951299.1	Calidris pugnax
XM_014883168.1	Sturnus vulgaris
XM_014252831.1	Pseudopodoces humilis
XM_013949895.1	Apteryx australis
XM_013173871.1	Anser cygnoides
XM_011584445.1	Aquila chrysaetos
XM_009325324.1	Pygoscelis adeliae
XM_010576467.1	Haliaeetus leucocephalus
XM_010299410.1	Balearica regulorum
XM_010286065.1	Phaethon lepturus
XM_010223387.1	Tinamus guttatus
XM_010199975.1	Colius striatus
XM_010115327.1	Chlamydotis macqueenii
XM_010190993.1	Mesitornis unicolor
XM_010084985.1	Pterocles gutturalis
XM_010156678.1	Eurypyga helias
XM_010132930.1	Buceros rhinoceros
XM_010004944.1	Chaetura pelagica
XM_009969228.1	Tyto alba
XM_009979206.1	Tauraco erythrolophus
XM_010015092.1	Nestor notabilis
XM_009950867.1	Leptosomus discolor
XM_009932889.1	Opisthocomus hoazin
XM_009915538.1	Haliaeetus albicilla
XM_009904037.1	Picoides pubescens
XM_009880638.1	Charadrius vociferus
XM_009870443.1	Apaloderma vittatum
XM_009704276.1	Cariama cristata
XM_009819739.1	Gavia stellata
XM_009641572.1	Egretta garzetta
XM_009668893.1	Struthio camelus
XM_009573333.1	Fulmarus glacialis
XM_009559496.1	Cuculus canorus
XM_009505754.1	Phalacrocorax carbo
XM_009472996.1	Nipponia nippon
XM_009492953.1	Pelecanus crispus
XM_009074928.1	Acanthisitta chloris
XM_008940955.1	Merops nubicus
XM_033145466.1	Lacerta agilis
XM_032775021.1	Chelonoidis abingdonii
XM_030557662.1	Gopherus evgoodei
XM_024194018.2	Terrapene carolina
XM_028724807.1	Podarcis muralis
XM_007052671.2	Chelonia mydas
XM_006022848.3	Alligator sinensis
XM_006138194.3	Pelodiscus sinensis
XM_005296132.1	Chrysemys picta
XM_020800538.1	Pogona vitticeps
XM_019549392.1	Crocodylus porosus
XM_019516362.1	Gavialis gangeticus
XM_006274203.3	Alligator mississippiensis
XM_008115726.2	Anolis carolinensis
XM_015410157.1	Gekko japonicus
ABCG8
XM_015283835.2	Gallus gallus
XM_031060578.1	Geospiza fortis
XM_030944307.1	Camarhynchus parvulus
XM_030499227.1	Strigops habroptila
XM_030446834.1	Calypte anna
XM_030269021.1	Taeniopygia guttata
XM_009091192.3	Serinus canaria
XM_030034496.1	Aquila chrysaetos
XM_018085112.2	Manacus vitellinus
XM_029085955.1	Antrostomus carolinensis
XM_027903586.1	Empidonax traillii
XM_027801162.1	Falco cherrug
XM_027788496.1	Falco peregrinus
XM_027723403.1	Pipra filicauda
XM_027641559.1	Corapipo altera
XM_027681997.1	Neopelma chrysocephalum
XM_005015315.4	Anas platyrhynchos
XM_026844619.1	Athene cunicularia
XM_026791115.1	Zonotrichia albicollis
XM_026123277.1	Dromaius novaehollandiae
XM_026072246.1	Apteryx rowi
XM_026046237.1	Nothoprocta perdicaria
XM_419458.6	Gallus gallus
XM_023922750.1	Cyanistes caeruleus
XM_021526441.1	Lonchura striata
XM_021392526.1	Numida meleagris
XM_021300176.1	Columba livia
XM_010393680.3	Corvus cornix
XM_010706770.2	Meleagris gallopavo
XM_009278403.1	Aptenodytes forsteri
XM_015622725.1	Parus major
XM_017811630.1	Lepidothrix coronata
XM_008641708.2	Corvus brachyrhynchos
XM_005043144.1	Ficedula albicollis
XM_015857516.1	Coturnix japonica
XM_014950593.1	Calidris pugnax
XM_014883169.1	Sturnus vulgaris
XM_005523385.2	Pseudopodoces humilis
XM_013949716.1	Apteryx australis
XM_013173870.1	Anser cygnoides
XM_011584444.1	Aquila chrysaetos
XM_009325325.1	Pygoscelis adeliae
XM_010576468.1	Haliaeetus leucocephalus
XM_010299521.1	Balearica regulorum
XM_010289971.1	Phaethon lepturus
XM_010223388.1	Tinamus guttatus
XM_010199976.1	Colius striatus
XM_010115328.1	Chlamydotis macqueenii
XM_010190994.1	Mesitornis unicolor
XM_010076358.1	Pterocles gutturalis
XM_010156679.1	Eurypyga helias
XM_010132929.1	Buceros rhinoceros
XM_010004943.1	Chaetura pelagica
XM_009969229.1	Tyto alba
XM_009979207.1	Tauraco erythrolophus
XM_010015091.1	Nestor notabilis
XM_009950864.1	Leptosomus discolor
XM_009932890.1	Opisthocomus hoazin
XM_009923998.1	Haliaeetus albicilla
XM_009904036.1	Picoides pubescens
XM_009880639.1	Charadrius vociferus
XM_009870444.1	Apaloderma vittatum
XM_009704278.1	Cariama cristata
XM_009815518.1	Gavia stellata
XM_009641597.1	Egretta garzetta
XM_009669066.1	Struthio camelus
XM_009559451.1	Cuculus canorus
XM_009505753.1	Phalacrocorax carbo
XM_009472997.1	Nipponia nippon
XM_009487312.1	Pelecanus crispus
XM_009074927.1	Acanthisitta chloris
XM_008940956.1	Merops nubicus
XM_033144881.1	Lacerta agilis
XM_032774877.1	Chelonoidis abingdonii
XM_030557661.1	Gopherus evgoodei
XM_026652565.1	Terrapene carolina
XM_028724809.1	Podarcis muralis
XM_027823893.1	Chelonia mydas
XM_014519544.2	Alligator sinensis
XM_025178999.1	Pelodiscus sinensis
XM_024107447.1	Chrysemys picta
XM_020800530.1	Pogona vitticeps
XM_019549393.1	Crocodylus porosus
XM_019516359.1	Gavialis gangeticus
XM_019483262.1	Alligator mississippiensis
XM_003224049.2	Anolis carolinensis
XM_015410156.1	Gekko japonicus
ACAT2
NM_001039287.2	Gallus gallus
XM_005425645.2	Geospiza fortis
XM_030944609.1	Camarhynchus parvulus
XM_030498791.1	Strigops habroptila
XM_030446730.1	Calypte anna
XM_002189416.2	Taeniopygia guttata
XM_030235311.1	Serinus canaria
XM_030021233.1	Aquila chrysaetos
XM_018077870.1	Manacus vitellinus
XM_027888193.1	Empidonax traillii
XM_027810975.1	Falco cherrug
XM_027796979.1	Falco peregrinus
XM_027724728.1	Pipra filicauda
XM_027631286.1	Corapipo altera
XM_027687174.1	Neopelma chrysocephalum
XM_027454282.1	Anas platyrhynchos
XM_026844990.1	Athene cunicularia
XM_005488090.3	Zonotrichia albicollis
XM_026109803.1	Dromaius novaehollandiae
XM_026066514.1	Apteryx rowi
XM_026044737.1	Nothoprocta perdicaria
NM_001039287.2	Gallus gallus
XM_023924596.1	Cyanistes caeruleus
XM_021540637.1	Lonchura striata
XM_021390829.1	Numida meleagris
XM_021294724.1	Columba livia
XM_010401131.2	Corvus cornix
XM_003204090.3	Meleagris gallopavo
XM_009289930.2	Aptenodytes forsteri
XM_015622008.1	Parus major
XM_017813713.1	Lepidothrix coronata
XM_017739534.1	Corvus brachyrhynchos
XM_005043618.1	Ficedula albicollis
XM_015858041.1	Coturnix japonica
XM_014950892.1	Calidris pugnax
XM_014874167.1	Sturnus vulgaris
XM_005518386.2	Pseudopodoces humilis
XM_013945414.1	Apteryx australis
XM_013186797.1	Anser cygnoides
XM_011591952.1	Aquila chrysaetos
XM_009325500.1	Pygoscelis adeliae
XM_010584493.1	Haliaeetus leucocephalus
XM_010304855.1	Balearica regulorum
XM_010288146.1	Phaethon lepturus
XM_010225737.1	Tinamus guttatus
XM_010198296.1	Colius striatus
XM_010116639.1	Chlamydotis macqueenii
XM_010190674.1	Mesitornis unicolor
XM_010085207.1	Pterocles gutturalis
XM_010147221.1	Eurypyga helias
XM_010139188.1	Buceros rhinoceros
XM_009974559.1	Tyto alba
XM_009999988.1	Chaetura pelagica
XM_009981164.1	Tauraco erythrolophus
XM_010015700.1	Nestor notabilis
XM_009956804.1	Leptosomus discolor
XM_009940362.1	Opisthocomus hoazin
XM_009918399.1	Haliaeetus albicilla
XM_009908805.1	Picoides pubescens
XM_009895518.1	Charadrius vociferus
XM_009876855.1	Apaloderma vittatum
XM_009813117.1	Gavia stellata
XM_009709105.1	Cariama cristata
XM_009637192.1	Egretta garzetta
XM_009688343.1	Struthio camelus
XM_009585173.1	Fulmarus glacialis
XM_009557715.1	Cuculus canorus
XM_009507390.1	Phalacrocorax carbo
XM_009466328.1	Nipponia nippon
XM_009481487.1	Pelecanus crispus
XM_009081775.1	Acanthisitta chloris
XM_008949483.1	Merops nubicus
AF143491.1	Paleosuchus palpebrosus
XM_033144105.1	Lacerta agilis
XM_032772636.1	Chelonoidis abingdonii
XM_030556684.1	Gopherus evgoodei
XM_024195826.3	Terrapene carolina
XM_015826962.2	Protobothrops mucrosquamatus
XM_028723819.1	Podarcis muralis
XM_007065695.2	Chelonia mydas
XM_026705081.1	Pseudonaja textilis
XM_026675250.1	Notechis scutatus
XM_025201993.1	Alligator sinensis
XM_006115010.1	Pelodiscus sinensis
XM_007439626.3	Python bivittatus
XM_005305712.3	Chrysemys picta
XM_020809334.1	Pogona vitticeps
XM_019550010.1	Crocodylus porosus
XM_019527091.1	Gavialis gangeticus
XM_006263594.3	Alligator mississippiensis
XM_003215790.3	Anolis carolinensis
XM_015412992.1	Gekko japonicus
XM_014051904.1	Thamnophis sirtalis
ACE2
MK560199.1	Gallus gallus
MK560199.1	Gallus gallus
XM_005426164.1	Geospiza fortis
XM_030955525.1	Camarhynchus parvulus
XM_030476779.1	Strigops habroptila
XM_008494775.2	Calypte anna
XM_002194267.3	Taeniopygia guttata
XM_009089674.3	Serinus canaria
XM_029999165.1	Aquila chrysaetos
XM_018084005.2	Manacus vitellinus
XM_010170936.1	Antrostomus carolinensis
XM_027901350.1	Empidonax traillii
XM_005443036.2	Falco cherrug
XM_005231927.2	Falco peregrinus
XM_027738173.1	Pipra filicauda
XM_027639017.1	Corapipo altera
XM_027689063.1	Neopelma chrysocephalum
XM_013094461.3	Anas platyrhynchos
XM_026849924.1	Athene cunicularia
XM_005491775.2	Zonotrichia albicollis
XM_026087161.1	Apteryx rowi
XM_026120784.1	Dromaius novaehollandiae
XM_026035320.1	Nothoprocta perdicaria
XM_023918416.1	Cyanistes caeruleus
XM_021532351.1	Lonchura striata
XM_021385056.1	Numida meleagris
XM_021298811.1	Columba livia
XM_010394433.3	Corvus cornix
XM_019612009.1	Meleagris gallopavo
XM_009276865.1	Aptenodytes forsteri
XM_015631329.1	Parus major
XM_017812240.1	Lepidothrix coronata
XM_017728394.1	Corvus brachyrhynchos
XM_005037365.1	Ficedula albicollis
XM_015886577.1	Coturnix japonica
XM_014960219.1	Calidris pugnax
XM_014875884.1	Sturnus vulgaris
XM_005516655.1	Pseudopodoces humilis
XM_013950282.1	Apteryx australis
XM_013183846.1	Anser cygnoides
XM_011589453.1	Aquila chrysaetos
XM_009325492.1	Pygoscelis adeliae
XM_010581526.1	Haliaeetus leucocephalus
XM_010291717.1	Phaethon lepturus
XM_010219282.1	Tinamus guttatus
XM_010207752.1	Colius striatus
XM_010122221.1	Chlamydotis macqueenii
XM_010180401.1	Mesitornis unicolor
XM_010086071.1	Pterocles gutturalis
XM_010158165.1	Eurypyga helias
XM_010138511.1	Buceros rhinoceros
XM_009970907.1	Tyto alba
XM_009993826.1	Chaetura pelagica
XM_009980113.1	Tauraco erythrolophus
XM_010014179.1	Nestor notabilis
XM_009956091.1	Leptosomus discolor
XM_009940668.1	Opisthocomus hoazin
XM_009927339.1	Haliaeetus albicilla
XM_009889029.1	Charadrius vociferus
XM_009911547.1	Picoides pubescens
XM_009868754.1	Apaloderma vittatum
XM_009705393.1	Cariama cristata
XM_009817825.1	Gavia stellata
XM_009639962.1	Egretta garzetta
XM_009669200.1	Struthio camelus
XM_009576601.1	Fulmarus glacialis
XM_009565569.1	Cuculus canorus
XM_009510775.1	Phalacrocorax carbo
XM_009476315.1	Nipponia nippon
XM_009480645.1	Pelecanus crispus
XM_009083902.1	Acanthisitta chloris
XM_008939271.1	Merops nubicus
HM107424.1	Pelodiscus sinensis
XM_032775306.1	Chelonoidis abingdonii
XM_032227043.1	Thamnophis elegans
XM_030552021.1	Gopherus evgoodei
XM_029284675.1	Protobothrops mucrosquamatus
XM_007070499.1	Chelonia mydas
XM_026714269.1	Pseudonaja textilis
XM_026674969.1	Notechis scutatus
XM_025210844.1	Alligator sinensis
XM_006122829.3	Pelodiscus sinensis
XM_007431880.3	Python bivittatus
XM_005287788.2	Chrysemys picta
XM_020786763.1	Pogona vitticeps
XM_019529282.1	Crocodylus porosus
XM_019525516.1	Gavialis gangeticus
XM_019495142.1	Alligator mississippiensis
XM_008107249.1	Anolis carolinensis
XM_015417581.1	Gekko japonicus
XM_014071461.1	Thamnophis sirtalis
AGPAT1
XM_001233845.4	Gallus gallus
XM_030966428.1	Camarhynchus parvulus
XM_030007059.1	Aquila chrysaetos
XM_010176725.1	Antrostomus carolinensis
XM_027905802.1	Empidonax traillii
XM_021269819.2	Anas platyrhynchos
XM_026861642.1	Athene cunicularia
XM_026099455.1	Dromaius novaehollandiae
XM_001233845.4	Gallus gallus
XM_023942568.1	Cyanistes caeruleus
XM_019292094.2	Corvus cornix
XM_015650988.1	Parus major
XM_005059567.2	Ficedula albicollis
XM_014884784.1	Sturnus vulgaris
XM_005534470.2	Pseudopodoces humilis
XM_013958403.1	Apteryx australis
XM_010296592.1	Phaethon lepturus
XM_010227770.1	Tinamus guttatus
XM_010087010.1	Pterocles gutturalis
XM_010145451.1	Buceros rhinoceros
XM_009952000.1	Leptosomus discolor
XM_009888859.1	Charadrius vociferus
XM_009900510.1	Picoides pubescens
XM_009698514.1	Cariama cristata
XM_009644217.1	Egretta garzetta
XM_009478516.1	Pelecanus crispus
XM_009079981.1	Acanthisitta chloris
XM_033142441.1	Lacerta agilis
XM_032211170.1	Thamnophis elegans
XM_015826071.2	Protobothrops mucrosquamatus
XM_028720480.1	Podarcis muralis
XM_026721238.1	Pseudonaja textilis
XM_026686861.1	Notechis scutatus
XM_025192941.1	Alligator sinensis
XM_007430302.2	Python bivittatus
XM_005279611.3	Chrysemys picta
XM_020813066.1	Pogona vitticeps
XM_019507993.1	Gavialis gangeticus
XM_019497388.1	Alligator mississippiensis
XM_008105910.2	Anolis carolinensis
XM_015407818.1	Gekko japonicus
AGPAT2
XM_015279793.2	Gallus gallus
XM_014307111.2	Geospiza fortis
XM_030961405.1	Camarhynchus parvulus
XM_030507064.1	Strigops habroptila
XM_030461358.1	Calypte anna
XM_002196225.3	Taeniopygia guttata
XM_009093363.3	Serinus canaria
XM_030000162.1	Aquila chrysaetos
XM_029960552.1	Manacus vitellinus
XM_010176891.1	Antrostomus carolinensis
XM_027887125.1	Empidonax traillii
XM_027809605.1	Falco cherrug
XM_027778228.1	Falco peregrinus
XM_027731687.1	Pipra filicauda
XM_027650276.1	Corapipo altera
XM_027687601.1	Neopelma chrysocephalum
XM_027471122.1	Anas platyrhynchos
XM_026860612.1	Athene cunicularia
XM_014271458.2	Zonotrichia albicollis
XM_026094489.1	Dromaius novaehollandiae
XM_026062290.1	Apteryx rowi
XM_026049521.1	Nothoprocta perdicaria
XM_001235299.5	Gallus gallus
XM_023937962.1	Cyanistes caeruleus
XM_021543795.1	Lonchura striata
XM_021413547.1	Numida meleagris
XM_021280035.1	Columba livia
XM_019284976.2	Corvus cornix
XM_010720997.2	Meleagris gallopavo
XM_009280664.1	Aptenodytes forsteri
XM_015644903.2	Parus major
XM_017810287.1	Lepidothrix coronata
XM_008642314.2	Corvus brachyrhynchos
XM_005055648.1	Ficedula albicollis
XM_015879343.1	Coturnix japonica
XM_014943075.1	Calidris pugnax
XM_014880075.1	Sturnus vulgaris
XM_005529206.2	Pseudopodoces humilis
XM_013941788.1	Apteryx australis
XM_013188844.1	Anser cygnoides
XM_011579650.1	Aquila chrysaetos
XM_009322146.1	Pygoscelis adeliae
XM_010570803.1	Haliaeetus leucocephalus
XM_010299399.1	Balearica regulorum
XM_010296606.1	Phaethon lepturus
XM_010221746.1	Tinamus guttatus
XM_010207005.1	Colius striatus
XM_010119237.1	Chlamydotis macqueenii
XM_010190656.1	Mesitornis unicolor
XM_010072599.1	Pterocles gutturalis
XM_010146891.1	Eurypyga helias
XM_010140035.1	Buceros rhinoceros
XM_009971532.1	Tyto alba
XM_009998959.1	Chaetura pelagica
XM_009985203.1	Tauraco erythrolophus
XM_010009543.1	Nestor notabilis
XM_009951611.1	Leptosomus discolor
XM_009942454.1	Opisthocomus hoazin
XM_009917635.1	Haliaeetus albicilla
XM_009892329.1	Charadrius vociferus
XM_009907506.1	Picoides pubescens
XM_009868850.1	Apaloderma vittatum
XM_009817280.1	Gavia stellata
XM_009698757.1	Cariama cristata
XM_009642287.1	Egretta garzetta
XM_009665813.1	Struthio camelus
XM_009585564.1	Fulmarus glacialis
XM_009569627.1	Cuculus canorus
XM_009504616.1	Phalacrocorax carbo
XM_009477100.1	Nipponia nippon
XM_009490739.1	Pelecanus crispus
XM_009077695.1	Acanthisitta chloris
XM_008943220.1	Merops nubicus
XM_033137667.1	Lacerta agilis
XM_032767472.1	Chelonoidis abingdonii
XM_032232821.1	Thamnophis elegans
XM_030535279.1	Gopherus evgoodei
XM_026657309.2	Terrapene carolina
XM_015824597.1	Protobothrops mucrosquamatus
XM_028715310.1	Podarcis muralis
XM_027823547.1	Chelonia mydas
XM_026719142.1	Pseudonaja textilis
XM_026690185.1	Notechis scutatus
XM_025210051.1	Alligator sinensis
XM_025183475.1	Pelodiscus sinensis
XM_025168988.1	Python bivittatus
XM_005299512.2	Chrysemys picta
XM_020794887.1	Pogona vitticeps
XM_019540924.1	Crocodylus porosus
XM_019510307.1	Gavialis gangeticus
XM_014603706.2	Alligator mississippiensis
XM_015414224.1	Gekko japonicus
XM_014054304.1	Thamnophis sirtalis
AKT1
NM_205055.1	Gallus gallus
XM_005417921.2	Geospiza fortis
XM_009101696.3	Serinus canaria
XM_018082652.2	Manacus vitellinus
NM_205055.1	Gallus gallus
XM_010171602.2	Antrostomus carolinensis
XM_005436010.2	Falco cherrug
XM_005232172.2	Falco peregrinus
XM_026849365.1	Athene cunicularia
XM_005483298.3	Zonotrichia albicollis
XM_026112522.1	Dromaius novaehollandiae
XM_026075961.1	Apteryx rowi
XM_026048627.1	Nothoprocta perdicaria
XM_023927444.1	Cyanistes caeruleus
XM_021528923.1	Lonchura striata
XM_021400897.1	Numida meleagris
XM_005506050.2	Columba livia
XM_010395859.3	Corvus cornix
XM_003206757.3	Meleagris gallopavo
XM_009280892.1	Aptenodytes forsteri
XM_015630734.2	Parus major
XM_017807570.1	Lepidothrix coronata
XM_008629798.2	Corvus brachyrhynchos
XM_005047666.2	Ficedula albicollis
XM_015865475.1	Coturnix japonica
XM_014957615.1	Calidris pugnax
XM_014871857.1	Sturnus vulgaris
XM_005520078.2	Pseudopodoces humilis
XM_013940823.1	Apteryx australis
XM_013183028.1	Anser cygnoides
XM_011591521.1	Aquila chrysaetos
XM_009327604.1	Pygoscelis adeliae
XM_010584118.1	Haliaeetus leucocephalus
XM_010289303.1	Phaethon lepturus
XM_010227226.1	Tinamus guttatus
XM_010127719.1	Chlamydotis macqueenii
XM_010072493.1	Pterocles gutturalis
XM_010138892.1	Buceros rhinoceros
XM_009995846.1	Chaetura pelagica
XM_009980544.1	Tauraco erythrolophus
XM_009960938.1	Leptosomus discolor
XM_009941017.1	Opisthocomus hoazin
XM_009881360.1	Charadrius vociferus
XM_009904742.1	Picoides pubescens
XM_009702073.1	Cariama cristata
XM_009806793.1	Gavia stellata
XM_009638120.1	Egretta garzetta
XM_009675557.1	Struthio camelus
XM_009574642.1	Fulmarus glacialis
XM_009564363.1	Cuculus canorus
XM_009500663.1	Phalacrocorax carbo
XM_009467196.1	Nipponia nippon
XM_009482123.1	Pelecanus crispus
AF039943.1	Gallus gallus
XM_030948562.1	Camarhynchus parvulus
XM_030482988.1	Strigops habroptila
XM_030452702.1	Calypte anna
XM_030275099.1	Taeniopygia guttata
XM_030240100.1	Serinus canaria
XM_030029612.1	Aquila chrysaetos
XM_027901636.1	Empidonax traillii
XM_027716419.1	Pipra filicauda
XM_027637734.1	Corapipo altera
XM_027674103.1	Neopelma chrysocephalum
XM_027459119.1	Anas platyrhynchos
XM_013940825.1	Apteryx australis
XM_010305178.1	Balearica regulorum
XM_010015544.1	Nestor notabilis
XM_009904750.1	Picoides pubescens
XM_015831538.1	Protobothrops mucrosquamatus
XM_028747722.1	Podarcis muralis
XM_007067988.2	Chelonia mydas
XM_025192608.1	Alligator sinensis
XM_006132421.3	Pelodiscus sinensis
XM_007420301.2	Python bivittatus
XM_005285804.3	Chrysemys picta
XM_020814845.1	Pogona vitticeps
XM_006271369.3	Alligator mississippiensis
XM_008103699.1	Anolis carolinensis
XM_033138574.1	Lacerta agilis
XM_032768793.1	Chelonoidis abingdonii
XM_032235085.1	Thamnophis elegans
XM_030558624.1	Gopherus evgoodei
XM_029912098.1	Terrapene carolina
XM_027830157.1	Chelonia mydas
XM_026698587.1	Pseudonaja textilis
XM_026670115.1	Notechis scutatus
XM_019550800.1	Crocodylus porosus
XM_019518485.1	Gavialis gangeticus
AKT2
XM_005238346.3	Falco peregrinus
XM_005437554.3	Falco cherrug
XM_005238346.3	Falco peregrinus
XM_026867411.1	Athene cunicularia
XM_026120056.1	Dromaius novaehollandiae
XM_026055754.1	Apteryx rowi
XM_026048814.1	Nothoprocta perdicaria
XM_013953826.1	Apteryx australis
XM_011599113.1	Aquila chrysaetos
XM_010566399.1	Haliaeetus leucocephalus
XM_010291571.1	Phaethon lepturus
XM_009944009.1	Opisthocomus hoazin
XM_009883524.1	Charadrius vociferus
XM_009705037.1	Cariama cristata
XM_009670295.1	Struthio camelus
XM_009559260.1	Cuculus canorus
XM_009473649.1	Nipponia nippon
XM_030475133.1	Strigops habroptila
XM_009280681.2	Aptenodytes forsteri
AF181260.1	Gallus gallus
XM_013953828.1	Apteryx australis
XM_010219936.1	Tinamus guttatus
XM_009962921.1	Tyto alba
XM_009587936.1	Fulmarus glacialis
XM_024219407.3	Terrapene carolina
XM_015813904.1	Protobothrops mucrosquamatus
XM_028741995.1	Podarcis muralis
XM_026721509.1	Pseudonaja textilis
XM_006031384.3	Alligator sinensis
XM_007438600.3	Python bivittatus
XM_005279190.3	Chrysemys picta
XM_020787178.1	Pogona vitticeps
XM_008113818.2	Anolis carolinensis
XM_033158509.1	Lacerta agilis
XM_032795631.1	Chelonoidis abingdonii
XM_032228245.1	Thamnophis elegans
XM_030546727.1	Gopherus evgoodei
XM_029283723.1	Protobothrops mucrosquamatus
XM_007071765.2	Chelonia mydas
XM_026721510.1	Pseudonaja textilis
AKT3
XM_025149339.1	Gallus gallus
XM_005416229.2	Geospiza fortis
XM_018085111.2	Manacus vitellinus
XM_005436564.2	Falco cherrug
XM_005232470.2	Falco peregrinus
XM_021271259.2	Anas platyrhynchos
XM_026844479.1	Athene cunicularia
XM_026795118.1	Zonotrichia albicollis
XM_026102582.1	Dromaius novaehollandiae
XM_026082068.1	Apteryx rowi
XM_026041079.1	Nothoprocta perdicaria
XM_025149339.1	Gallus gallus
XM_023924472.1	Cyanistes caeruleus
XM_021550426.1	Lonchura striata
XM_021392382.1	Numida meleagris
XM_021392381.1	Numida meleagris
XM_021296093.1	Columba livia
XM_010391764.3	Corvus cornix
XM_010706839.2	Meleagris gallopavo
XM_009276060.1	Aptenodytes forsteri
XM_015620663.2	Parus major
XM_017806714.1	Lepidothrix coronata
XM_017740272.1	Corvus brachyrhynchos
XM_005043273.1	Ficedula albicollis
XM_015857623.1	Coturnix japonica
XM_014950837.1	Calidris pugnax
XM_014878068.1	Sturnus vulgaris
XM_014259363.1	Pseudopodoces humilis
XM_013943867.1	Apteryx australis
XM_013201891.1	Anser cygnoides
XM_011574895.1	Aquila chrysaetos
XM_009321256.1	Pygoscelis adeliae
XM_010562598.1	Haliaeetus leucocephalus
XM_010216746.1	Tinamus guttatus
XM_010122923.1	Chlamydotis macqueenii
XM_010190974.1	Mesitornis unicolor
XM_010078345.1	Pterocles gutturalis
XM_010004588.1	Chaetura pelagica
XM_009987638.1	Tauraco erythrolophus
XM_009942161.1	Opisthocomus hoazin
XM_009893644.1	Charadrius vociferus
XM_009644694.1	Egretta garzetta
XM_009684071.1	Struthio camelus
XM_009559646.1	Cuculus canorus
XM_009463499.1	Nipponia nippon
XM_009484831.1	Pelecanus crispus
XM_031059112.1	Geospiza fortis
XM_030946132.1	Camarhynchus parvulus
XM_030499904.1	Strigops habroptila
XM_030447219.1	Calypte anna
XM_030269631.1	Taeniopygia guttata
XM_030236574.1	Serinus canaria
XM_030035684.1	Aquila chrysaetos
XM_027887313.1	Empidonax traillii
XM_027801499.1	Falco cherrug
XM_027779863.1	Falco peregrinus
XM_027722456.1	Pipra filicauda
XM_027657331.1	Corapipo altera
XM_027683993.1	Neopelma chrysocephalum
XM_027453846.1	Anas platyrhynchos
XM_026102586.1	Dromaius novaehollandiae
XM_026082076.1	Apteryx rowi
XM_015283984.2	Gallus gallus
XM_019612744.1	Meleagris gallopavo
XM_013943870.1	Apteryx australis
XM_010302387.1	Balearica regulorum
XM_010289540.1	Phaethon lepturus
XM_009917780.1	Haliaeetus albicilla
XM_009684073.1	Struthio camelus
XM_024210265.2	Terrapene carolina
XM_015822124.1	Protobothrops mucrosquamatus
XM_028724130.1	Podarcis muralis
XM_027820451.1	Chelonia mydas
XM_014579588.2	Pelodiscus sinensis
XM_025203252.1	Alligator sinensis
XM_006135203.2	Pelodiscus sinensis
XM_025177707.1	Python bivittatus
XM_005300534.1	Chrysemys picta
XM_020787699.1	Pogona vitticeps
XM_019549778.1	Crocodylus porosus
XM_019527250.1	Gavialis gangeticus
XM_006269478.3	Alligator mississippiensis
XM_016996144.1	Anolis carolinensis
XM_033144375.1	Lacerta agilis
XM_032801112.1	Chelonoidis abingdonii
XM_032215222.1	Thamnophis elegans
XM_030557019.1	Gopherus evgoodei
XM_028724131.1	Podarcis muralis
XM_026705239.1	Pseudonaja textilis
XM_026669405.1	Notechis scutatus
XM_008170470.2	Chrysemys picta
XM_020787681.1	Pogona vitticeps
XM_016996143.1	Anolis carolinensis
APOA1
NM_205525.4	Gallus gallus
NM_205525.4	Gallus gallus
XM_030964812.1	Camarhynchus parvulus
XM_030505670.1	Strigops habroptila
XM_030464723.1	Calypte anna
NM_001245171.2	Taeniopygia guttata
XM_009098008.3	Serinus canaria
XM_030022380.1	Aquila chrysaetos
XM_027881368.1	Empidonax traillii
XM_005437633.2	Falco cherrug
XM_005240057.2	Falco peregrinus
XM_027739247.1	Pipra filicauda
XM_027655595.1	Corapipo altera
XM_027699601.1	Neopelma chrysocephalum
XM_027444321.1	Anas platyrhynchos
XM_026057982.1	Apteryx rowi
XM_015297971.2	Gallus gallus
XM_021530029.1	Lonchura striata
XM_021376305.1	Numida meleagris
XM_021285201.1	Columba livia
XM_010723719.2	Meleagris gallopavo
XM_019470513.1	Aptenodytes forsteri
XM_015649881.1	Parus major
XM_017809497.1	Lepidothrix coronata
XM_017738472.1	Corvus brachyrhynchos
XM_005058594.2	Ficedula albicollis
XM_015883900.1	Coturnix japonica
XM_014949603.1	Calidris pugnax
XM_014884651.1	Sturnus vulgaris
XM_005531084.2	Pseudopodoces humilis
XM_013958855.1	Apteryx australis
XM_011601821.1	Aquila chrysaetos
XM_010574968.1	Haliaeetus leucocephalus
XM_010078719.1	Pterocles gutturalis
KF460564.1	Anser anser
KC594102.1	Meleagris gallopavo
XM_033171612.1	Lacerta agilis
XM_032796103.1	Chelonoidis abingdonii
XM_032229254.1	Thamnophis elegans
XM_030538050.1	Gopherus evgoodei
XM_024216421.3	Terrapene carolina
XM_015812905.2	Protobothrops mucrosquamatus
XM_028708461.1	Podarcis muralis
XM_007060462.2	Chelonia mydas
XM_026709088.1	Pseudonaja textilis
XM_006030331.3	Alligator sinensis
XM_006121675.3	Pelodiscus sinensis
XM_007422887.3	Python bivittatus
XM_005299744.2	Chrysemys picta
XM_020793737.1	Pogona vitticeps
XM_019543109.1	Crocodylus porosus
XM_019512411.1	Gavialis gangeticus
XM_019480661.1	Alligator mississippiensis
XM_015428051.1	Gekko japonicus
APOA4
NM_204938.2	Gallus gallus
XM_030965082.1	Camarhynchus parvulus
XM_030505669.1	Strigops habroptila
XM_030464722.1	Calypte anna
XM_030290797.1	Taeniopygia guttata
XM_030022379.1	Aquila chrysaetos
XM_027881367.1	Empidonax traillii
XM_005437688.3	Falco cherrug
XM_027790427.1	Falco peregrinus
XM_027739245.1	Pipra filicauda
XM_027655654.1	Corapipo altera
XM_027699596.1	Neopelma chrysocephalum
XM_021270123.2	Anas platyrhynchos
XM_026057894.1	Apteryx rowi
NM_204938.2	Gallus gallus
XM_021530124.1	Lonchura striata
XM_021376041.1	Numida meleagris
XM_003212723.3	Meleagris gallopavo
XM_009273493.2	Aptenodytes forsteri
XM_015649877.2	Parus major
XM_017809491.1	Lepidothrix coronata
XM_005058596.2	Ficedula albicollis
XM_015883897.1	Coturnix japonica
XM_014949540.1	Calidris pugnax
XM_014884649.1	Sturnus vulgaris
XM_005531132.2	Pseudopodoces humilis
XM_011601818.1	Aquila chrysaetos
XM_010574970.1	Haliaeetus leucocephalus
XM_033172348.1	Lacerta agilis
XM_032796100.1	Chelonoidis abingdonii
XM_030538101.1	Gopherus evgoodei
XM_024216425.1	Terrapene carolina
XM_015812904.1	Protobothrops mucrosquamatus
XM_028708629.1	Podarcis muralis
XM_007060463.1	Chelonia mydas
XM_026709066.1	Pseudonaja textilis
XM_006030333.3	Alligator sinensis
XM_006121676.3	Pelodiscus sinensis
XM_007422884.3	Python bivittatus
XM_005299743.3	Chrysemys picta
XM_019543108.1	Crocodylus porosus
XM_019512399.1	Gavialis gangeticus
XM_019480662.1	Alligator mississippiensis
APOB
NM_001044633.1	Gallus gallus
NM_001044633.1	Gallus gallus
AM883130.1	Cairina moschata
AM883109.1	Anas platyrhynchos
EF437216.1	Meleagris gallopavo
XM_031056447.1	Geospiza fortis
XM_030944757.1	Camarhynchus parvulus
XM_030490002.1	Strigops habroptila
XM_008490729.2	Calypte anna
XM_004174984.3	Taeniopygia guttata
XM_009095659.3	Serinus canaria
XM_030037262.1	Aquila chrysaetos
XM_008931301.4	Manacus vitellinus
XM_027891852.1	Empidonax traillii
XM_005443125.3	Falco cherrug
XM_027777475.1	Falco peregrinus
XM_027710199.1	Pipra filicauda
XM_027641209.1	Corapipo altera
XM_027690357.1	Neopelma chrysocephalum
XM_005012904.4	Anas platyrhynchos
XM_026845901.1	Athene cunicularia
XM_005485102.3	Zonotrichia albicollis
XM_026092318.1	Dromaius novaehollandiae
XM_026074617.1	Apteryx rowi
XM_026044913.1	Nothoprocta perdicaria
XM_023922665.1	Cyanistes caeruleus
XM_021525334.1	Lonchura striata
XM_021392044.1	Numida meleagris
XM_013369584.2	Columba livia
XM_010393265.3	Corvus cornix
XM_010707978.2	Meleagris gallopavo
XM_009280507.1	Aptenodytes forsteri
XM_015622378.1	Parus major
XM_017813032.1	Lepidothrix coronata
XM_017744921.1	Corvus brachyrhynchos
XM_016297597.1	Ficedula albicollis
XM_015859545.1	Coturnix japonica
XM_014956833.1	Calidris pugnax
XM_014894919.1	Sturnus vulgaris
XM_014251425.1	Pseudopodoces humilis
XM_013952055.1	Apteryx australis
XM_013194833.1	Anser cygnoides
XM_011591689.1	Aquila chrysaetos
XM_009319650.1	Pygoscelis adeliae
XM_010584252.1	Haliaeetus leucocephalus
XM_010216779.1	Tinamus guttatus
XM_010086562.1	Pterocles gutturalis
XM_010136421.1	Buceros rhinoceros
XM_010002408.1	Chaetura pelagica
XM_009981847.1	Tauraco erythrolophus
XM_009927572.1	Haliaeetus albicilla
XM_009905570.1	Picoides pubescens
XM_009885345.1	Charadrius vociferus
XM_009816883.1	Gavia stellata
XM_009642526.1	Egretta garzetta
XM_009687023.1	Struthio camelus
XM_009560446.1	Cuculus canorus
XM_009467404.1	Nipponia nippon
XM_008939666.1	Merops nubicus
XM_033142956.1	Lacerta agilis
XM_032782475.1	Chelonoidis abingdonii
XM_032214224.1	Thamnophis elegans
XM_030558431.1	Gopherus evgoodei
XM_024200602.2	Terrapene carolina
XM_029285046.1	Protobothrops mucrosquamatus
XM_028722339.1	Podarcis muralis
XM_007070006.2	Chelonia mydas
XM_026695353.1	Pseudonaja textilis
XM_026675545.1	Notechis scutatus
XM_006034385.3	Alligator sinensis
XM_014577946.2	Pelodiscus sinensis
XM_015889909.2	Python bivittatus
XM_005297326.2	Chrysemys picta
XM_020815630.1	Pogona vitticeps
XM_019537339.1	Crocodylus porosus
XM_019520673.1	Gavialis gangeticus
XM_014601616.2	Alligator mississippiensis
XM_008118280.2	Anolis carolinensis
XM_015410076.1	Gekko japonicus
XM_014055581.1	Thamnophis sirtalis
ATP1A1
NM_205521.1	Gallus gallus
XM_005420571.3	Geospiza fortis
XM_030971817.1	Camarhynchus parvulus
XM_030471468.1	Strigops habroptila
XM_030461644.1	Calypte anna
XM_030266142.1	Taeniopygia guttata
XM_030234151.1	Serinus canaria
XM_030019846.1	Aquila chrysaetos
XM_008922528.3	Manacus vitellinus
NM_205521.1	Gallus gallus
XM_027878891.1	Empidonax traillii
XM_005433326.3	Falco cherrug
XM_005231095.3	Falco peregrinus
XM_027730423.1	Pipra filicauda
XM_027653576.1	Corapipo altera
NM_001310385.1	Anas platyrhynchos
XM_026110549.1	Dromaius novaehollandiae
XM_026050340.1	Nothoprocta perdicaria
XM_023940972.1	Cyanistes caeruleus
XM_021549148.1	Lonchura striata
XM_021397570.1	Numida meleagris
XM_005511444.2	Columba livia
XM_010395957.3	Corvus cornix
XM_010719100.2	Meleagris gallopavo
XM_009274557.1	Aptenodytes forsteri
XM_015634062.1	Parus major
XM_017814727.1	Lepidothrix coronata
XM_008631741.2	Corvus brachyrhynchos
XM_005038624.2	Ficedula albicollis
XM_015874929.1	Coturnix japonica
XM_014957154.1	Calidris pugnax
XM_014890288.1	Sturnus vulgaris
XM_005523889.2	Pseudopodoces humilis
XM_013950106.1	Apteryx australis
XM_013183403.1	Anser cygnoides
XM_011586088.1	Aquila chrysaetos
XM_009329350.1	Pygoscelis adeliae
XM_010567451.1	Haliaeetus leucocephalus
XM_010213748.1	Tinamus guttatus
XM_009998214.1	Chaetura pelagica
XM_009992334.1	Tauraco erythrolophus
XM_009941627.1	Opisthocomus hoazin
XM_009879900.1	Charadrius vociferus
XM_009639091.1	Egretta garzetta
XM_009675281.1	Struthio camelus
XM_009556994.1	Cuculus canorus
XM_009460530.1	Nipponia nippon
EU004277.1	Anas platyrhynchos
XM_033174021.1	Lacerta agilis
XM_030533879.1	Gopherus evgoodei
XM_024208484.2	Terrapene carolina
XM_015818080.2	Protobothrops mucrosquamatus
XM_028711366.1	Podarcis muralis
XM_007062071.2	Chelonia mydas
XM_025211746.1	Alligator sinensis
XM_008173887.2	Chrysemys picta
XM_019548736.1	Crocodylus porosus
XM_019526774.1	Gavialis gangeticus
XM_006261470.3	Alligator mississippiensis
XM_015409844.1	Gekko japonicus
FJ644938.1	Crocodylus porosus
ATP1A2
NM_205476.1	Gallus gallus
XM_027810230.1	Falco cherrug
XM_019472576.1	Aptenodytes forsteri
XM_013961735.1	Apteryx australis
XM_010008593.1	Chaetura pelagica
XM_009907238.1	Picoides pubescens
XM_009464983.1	Nipponia nippon
ATP1B1
NM_205520.4	Gallus gallus
XM_031056680.1	Geospiza fortis
XM_030949305.1	Camarhynchus parvulus
XM_030476333.1	Strigops habroptila
XM_030448480.1	Calypte anna
XM_030265412.1	Taeniopygia guttata
XM_030235148.1	Serinus canaria
XM_030019824.1	Aquila chrysaetos
XM_018074473.2	Manacus vitellinus
XM_029085524.1	Antrostomus carolinensis
NM_205520.4	Gallus gallus
XM_027897762.1	Empidonax traillii
XM_027816994.1	Falco cherrug
XM_027782401.1	Falco peregrinus
XM_027727571.1	Pipra filicauda
XM_027653542.1	Corapipo altera
XM_027681104.1	Neopelma chrysocephalum
NM_001310386.1	Anas platyrhynchos
XM_026846973.1	Athene cunicularia
XM_005486165.2	Zonotrichia albicollis
XM_026112390.1	Dromaius novaehollandiae
XM_026075921.1	Apteryx rowi
XM_026044429.1	Nothoprocta perdicaria
XM_023946269.1	Cyanistes caeruleus
XM_021549005.1	Lonchura striata
XM_021399439.1	Numida meleagris
XM_013370036.2	Columba livia
XM_019283735.2	Corvus cornix
XM_019619004.1	Meleagris gallopavo
XM_009289802.1	Aptenodytes forsteri
XM_015618661.1	Parus major
XM_017838350.1	Lepidothrix coronata
XM_017731650.1	Corvus brachyrhynchos
XM_016296499.1	Ficedula albicollis
XM_015875367.1	Coturnix japonica
XM_014947265.1	Calidris pugnax
XM_014878601.1	Sturnus vulgaris
XM_005523931.1	Pseudopodoces humilis
XM_013950134.1	Apteryx australis
XM_013182805.1	Anser cygnoides
XM_011585404.1	Aquila chrysaetos
XM_009330596.1	Pygoscelis adeliae
XM_010567670.1	Haliaeetus leucocephalus
XM_010306522.1	Balearica regulorum
XM_010292134.1	Phaethon lepturus
XM_010222263.1	Tinamus guttatus
XM_010201353.1	Colius striatus
XM_010128606.1	Chlamydotis macqueenii
XM_010181943.1	Mesitornis unicolor
XM_010078905.1	Pterocles gutturalis
XM_010155164.1	Eurypyga helias
XM_010132385.1	Buceros rhinoceros
XM_009971960.1	Tyto alba
XM_009998276.1	Chaetura pelagica
XM_009985845.1	Tauraco erythrolophus
XM_010020402.1	Nestor notabilis
XM_009961273.1	Leptosomus discolor
XM_009939492.1	Opisthocomus hoazin
XM_009920480.1	Haliaeetus albicilla
XM_009891644.1	Charadrius vociferus
XM_009908248.1	Picoides pubescens
XM_009866730.1	Apaloderma vittatum
XM_009818966.1	Gavia stellata
XM_009696328.1	Cariama cristata
XM_009638548.1	Egretta garzetta
XM_009675170.1	Struthio camelus
XM_009574299.1	Fulmarus glacialis
XM_009557023.1	Cuculus canorus
XM_009504299.1	Phalacrocorax carbo
XM_009466756.1	Nipponia nippon
XM_009482876.1	Pelecanus crispus
XM_009075960.1	Acanthisitta chloris
XM_008937626.1	Merops nubicus
XM_033146591.1	Lacerta agilis
XM_032790976.1	Chelonoidis abingdonii
XM_032219191.1	Thamnophis elegans
XM_030583559.1	Gopherus evgoodei
XM_024218162.2	Terrapene carolina
XM_015816001.2	Protobothrops mucrosquamatus
XM_028726616.1	Podarcis muralis
XM_007061628.2	Chelonia mydas
XM_026722423.1	Pseudonaja textilis
XM_026681764.1	Notechis scutatus
XM_014522628.2	Alligator sinensis
XM_025189030.1	Pelodiscus sinensis
XM_015888234.2	Python bivittatus
XM_005294534.3	Chrysemys picta
XM_020784918.1	Pogona vitticeps
XM_019548836.1	Crocodylus porosus
XM_019526787.1	Gavialis gangeticus
XM_006271810.3	Alligator mississippiensis
XM_003219235.2	Anolis carolinensis
XM_015411060.1	Gekko japonicus
XM_014063407.1	Thamnophis sirtalis
ATP1B2
NM_001245333.1	Taeniopygia guttata
XM_030970063.1	Camarhynchus parvulus
NM_001245333.1	Taeniopygia guttata
XM_030474374.1	Strigops habroptila
XM_030006770.1	Aquila chrysaetos
XM_021383152.1	Numida meleagris
XM_015851099.1	Coturnix japonica
XM_014893381.1	Sturnus vulgaris
XM_014261885.1	Pseudopodoces humilis
XM_011601106.1	Aquila chrysaetos
XM_010571170.1	Haliaeetus leucocephalus
XM_009910211.1	Picoides pubescens
ATP1B3
NM_205535.1	Gallus gallus
XM_031060024.1	Geospiza fortis
XM_030954206.1	Camarhynchus parvulus
NM_205535.1	Gallus gallus
XM_030495863.1	Strigops habroptila
XM_030455976.1	Calypte anna
XM_030280395.1	Taeniopygia guttata
XM_030226944.1	Serinus canaria
XM_030027735.1	Aquila chrysaetos
XM_018074919.1	Manacus vitellinus
XM_029084059.1	Antrostomus carolinensis
XM_027905090.1	Empidonax traillii
XM_014283700.2	Falco cherrug
XM_013299466.2	Falco peregrinus
XM_027739501.1	Pipra filicauda
XM_027650665.1	Corapipo altera
XM_027686115.1	Neopelma chrysocephalum
XM_027463941.1	Anas platyrhynchos
XM_026855127.1	Athene cunicularia
XM_005489455.3	Zonotrichia albicollis
XM_026101694.1	Dromaius novaehollandiae
XM_026040073.1	Nothoprocta perdicaria
XM_023933164.1	Cyanistes caeruleus
XM_021536948.1	Lonchura striata
XM_021394083.1	Numida meleagris
XM_021292124.1	Columba livia
XM_020584929.1	Corvus cornix
XM_010716406.2	Meleagris gallopavo
XM_009286701.2	Aptenodytes forsteri
XM_015637394.1	Parus major
XM_017822296.1	Lepidothrix coronata
XM_017726488.1	Corvus brachyrhynchos
XM_005051027.1	Ficedula albicollis
XM_015871479.1	Coturnix japonica
XM_014951757.1	Calidris pugnax
XM_014877896.1	Sturnus vulgaris
XM_005527059.2	Pseudopodoces humilis
XM_013944374.1	Apteryx australis
XM_011577590.1	Aquila chrysaetos
XM_009325088.1	Pygoscelis adeliae
XM_010568338.1	Haliaeetus leucocephalus
XM_010294821.1	Phaethon lepturus
XM_010227694.1	Tinamus guttatus
XM_010127647.1	Chlamydotis macqueenii
XM_010183050.1	Mesitornis unicolor
XM_010156511.1	Eurypyga helias
XM_010140080.1	Buceros rhinoceros
XM_010001672.1	Chaetura pelagica
XM_009971204.1	Tyto alba
XM_009978614.1	Tauraco erythrolophus
XM_010022847.1	Nestor notabilis
XM_009953085.1	Leptosomus discolor
XM_009932079.1	Opisthocomus hoazin
XM_009930069.1	Haliaeetus albicilla
XM_009900990.1	Picoides pubescens
XM_009890363.1	Charadrius vociferus
XM_009871276.1	Apaloderma vittatum
XM_009818649.1	Gavia stellata
XM_009694637.1	Cariama cristata
XM_009639747.1	Egretta garzetta
XM_009688964.1	Struthio camelus
XM_009573211.1	Fulmarus glacialis
XM_009565957.1	Cuculus canorus
XM_009514576.1	Phalacrocorax carbo
XM_009469379.1	Nipponia nippon
XM_009484213.1	Pelecanus crispus
XM_009075585.1	Acanthisitta chloris
XM_008939548.1	Merops nubicus
XM_033150374.1	Lacerta agilis
XM_032765674.1	Chelonoidis abingdonii
XM_032225921.1	Thamnophis elegans
XM_030574328.1	Gopherus evgoodei
XM_024211009.2	Terrapene carolina
XM_015821093.1	Protobothrops mucrosquamatus
XM_028731195.1	Podarcis muralis
XM_027817378.1	Chelonia mydas
XM_026701559.1	Pseudonaja textilis
XM_026664559.1	Notechis scutatus
XM_006027278.3	Alligator sinensis
XM_006123996.2	Pelodiscus sinensis
XM_025170559.1	Python bivittatus
XM_005303263.2	Chrysemys picta
XM_020792587.1	Pogona vitticeps
XM_019532992.1	Crocodylus porosus
XM_019503580.1	Gavialis gangeticus
XM_006263321.3	Alligator mississippiensis
XM_003218250.3	Anolis carolinensis
XM_015413487.1	Gekko japonicus
XM_014057424.1	Thamnophis sirtalis
ATP1B4
NM_001044651.1	Gallus gallus
NM_001044651.1	Gallus gallus
XM_031056107.1	Geospiza fortis
XM_030967767.1	Camarhynchus parvulus
XM_030498687.1	Strigops habroptila
XM_030449436.1	Calypte anna
XM_030272618.1	Taeniopygia guttata
XM_018914360.2	Serinus canaria
XM_029996935.1	Aquila chrysaetos
XM_018070821.2	Manacus vitellinus
XM_010173301.1	Antrostomus carolinensis
XM_027898423.1	Empidonax traillii
XM_027799478.1	Falco cherrug
XM_027791905.1	Falco peregrinus
XM_027716612.1	Pipra filicauda
XM_027645174.1	Corapipo altera
XM_027687339.1	Neopelma chrysocephalum
XM_005022118.4	Anas platyrhynchos
XM_026848295.1	Athene cunicularia
XM_026791901.1	Zonotrichia albicollis
XM_026123115.1	Dromaius novaehollandiae
XM_026061053.1	Apteryx rowi
XM_026039013.1	Nothoprocta perdicaria
XM_025149573.1	Gallus gallus
XM_023926064.1	Cyanistes caeruleus
XM_021548496.1	Lonchura striata
XM_021406027.1	Numida meleagris
XM_021290283.1	Columba livia
XM_010407678.2	Corvus cornix
XM_010715456.2	Meleagris gallopavo
XM_009275310.2	Aptenodytes forsteri
XM_015625936.2	Parus major
XM_017815179.1	Lepidothrix coronata
XM_017743116.1	Corvus brachyrhynchos
XM_016298360.1	Ficedula albicollis
XM_015860733.1	Coturnix japonica
XM_014954986.1	Calidris pugnax
XM_014886542.1	Sturnus vulgaris
XM_014255346.1	Pseudopodoces humilis
XM_013946312.1	Apteryx australis
XM_013185105.1	Anser cygnoides
XM_011578031.1	Aquila chrysaetos
XM_009330873.1	Pygoscelis adeliae
XM_010568962.1	Haliaeetus leucocephalus
XM_010312513.1	Balearica regulorum
XM_010286138.1	Phaethon lepturus
XM_010212092.1	Tinamus guttatus
XM_010196394.1	Colius striatus
XM_010115913.1	Chlamydotis macqueenii
XM_010191500.1	Mesitornis unicolor
XM_010075057.1	Pterocles gutturalis
XM_010151542.1	Eurypyga helias
XM_010131328.1	Buceros rhinoceros
XM_009997117.1	Chaetura pelagica
XM_009965667.1	Tyto alba
XM_009978886.1	Tauraco erythrolophus
XM_010022837.1	Nestor notabilis
XM_009934682.1	Opisthocomus hoazin
XM_009917398.1	Haliaeetus albicilla
XM_009889342.1	Charadrius vociferus
XM_009901548.1	Picoides pubescens
XM_009867906.1	Apaloderma vittatum
XM_009695771.1	Cariama cristata
XM_009811334.1	Gavia stellata
XM_009636377.1	Egretta garzetta
XM_009672037.1	Struthio camelus
XM_009583719.1	Fulmarus glacialis
XM_009566324.1	Cuculus canorus
XM_009509772.1	Phalacrocorax carbo
XM_009472314.1	Nipponia nippon
XM_009486689.1	Pelecanus crispus
XM_009071967.1	Acanthisitta chloris
XM_008948802.1	Merops nubicus
XM_033137965.1	Lacerta agilis
XM_032767061.1	Chelonoidis abingdonii
XM_032228547.1	Thamnophis elegans
XM_030574281.1	Gopherus evgoodei
XM_029911835.1	Terrapene carolina
XM_015831894.1	Protobothrops mucrosquamatus
XM_007060230.2	Chelonia mydas
XM_026702914.1	Pseudonaja textilis
XM_026674790.1	Notechis scutatus
XM_025209912.1	Alligator sinensis
XM_006115404.3	Pelodiscus sinensis
XM_025171823.1	Python bivittatus
XM_005307433.3	Chrysemys picta
XM_020813415.1	Pogona vitticeps
XM_019540198.1	Crocodylus porosus
XM_019521589.1	Gavialis gangeticus
XM_019487776.1	Alligator mississippiensis
XM_008123593.2	Anolis carolinensis
XM_015427076.1	Gekko japonicus
CACNA1D
XM_015293005.2	Gallus gallus
XM_031058244.1	Geospiza fortis
XM_030956521.1	Camarhynchus parvulus
XM_030502301.1	Strigops habroptila
XM_030458637.1	Calypte anna
XM_030283240.1	Taeniopygia guttata
XM_018915028.2	Serinus canaria
XM_030043566.1	Aquila chrysaetos
XM_029958237.1	Manacus vitellinus
XM_029083890.1	Antrostomus carolinensis
NM_205034.2	Gallus gallus
XM_027886272.1	Empidonax traillii
XM_027806931.1	Falco cherrug
XM_027782924.1	Falco peregrinus
XM_027728032.1	Pipra filicauda
XM_027640427.1	Corapipo altera
XM_027701095.1	Neopelma chrysocephalum
XM_027467333.1	Anas platyrhynchos
XM_026857486.1	Athene cunicularia
XM_026792461.1	Zonotrichia albicollis
XM_026102808.1	Dromaius novaehollandiae
XM_026076620.1	Apteryx rowi
XM_026046066.1	Nothoprocta perdicaria
XM_015293005.2	Gallus gallus
XM_023935446.1	Cyanistes caeruleus
XM_021533117.1	Lonchura striata
XM_021409355.1	Numida meleagris
XM_021283242.1	Columba livia
XM_020583735.1	Corvus cornix
XM_019620076.1	Meleagris gallopavo
XM_019473470.1	Aptenodytes forsteri
XM_015640943.1	Parus major
XM_017820003.1	Lepidothrix coronata
XM_017732415.1	Corvus brachyrhynchos
XM_016301457.1	Ficedula albicollis
XM_015875176.1	Coturnix japonica
XM_014943234.1	Calidris pugnax
XM_014869597.1	Sturnus vulgaris
XM_005522125.1	Pseudopodoces humilis
XM_013947517.1	Apteryx australis
XM_013201061.1	Anser cygnoides
XM_011573585.1	Aquila chrysaetos
XM_009334220.1	Pygoscelis adeliae
XM_010572683.1	Haliaeetus leucocephalus
XM_010309424.1	Balearica regulorum
XM_010288426.1	Phaethon lepturus
XM_010228210.1	Tinamus guttatus
XM_010207431.1	Colius striatus
XM_010124049.1	Chlamydotis macqueenii
XM_010084543.1	Pterocles gutturalis
XM_010157852.1	Eurypyga helias
XM_010140374.1	Buceros rhinoceros
XM_009963366.1	Tyto alba
XM_009986867.1	Tauraco erythrolophus
XM_009993306.1	Chaetura pelagica
XM_010013655.1	Nestor notabilis
XM_009946100.1	Leptosomus discolor
XM_009944473.1	Opisthocomus hoazin
XM_009918097.1	Haliaeetus albicilla
XM_009900692.1	Picoides pubescens
XM_009880937.1	Charadrius vociferus
XM_009864410.1	Apaloderma vittatum
XM_009700033.1	Cariama cristata
XM_009821827.1	Gavia stellata
XM_009639333.1	Egretta garzetta
XM_009688268.1	Struthio camelus
XM_009585209.1	Fulmarus glacialis
XM_009569371.1	Cuculus canorus
XM_009507291.1	Phalacrocorax carbo
XM_009462991.1	Nipponia nippon
XM_009485350.1	Pelecanus crispus
XM_009075230.1	Acanthisitta chloris
XM_008948442.1	Merops nubicus
XM_033140923.1	Lacerta agilis
XM_032794293.1	Chelonoidis abingdonii
XM_032211815.1	Thamnophis elegans
XM_030570217.1	Gopherus evgoodei
XM_026650300.2	Terrapene carolina
XM_015816206.1	Protobothrops mucrosquamatus
XM_028719058.1	Podarcis muralis
XM_007068207.2	Chelonia mydas
XM_026720879.1	Pseudonaja textilis
XM_026676383.1	Notechis scutatus
XM_025188055.1	Pelodiscus sinensis
XM_025197108.1	Alligator sinensis
XM_025168703.1	Python bivittatus
XM_024100244.1	Chrysemys picta
XM_020803912.1	Pogona vitticeps
XM_019537015.1	Crocodylus porosus
XM_019504611.1	Gavialis gangeticus
XM_019495403.1	Alligator mississippiensis
XM_016991622.1	Anolis carolinensis
XM_015418841.1	Gekko japonicus
CD36
NM_001030731.1	Gallus gallus
NM_001030731.1	Gallus gallus
NM_001282823.1	Columba livia
XM_005430041.2	Geospiza fortis
XM_009086862.3	Serinus canaria
XM_018068105.2	Manacus vitellinus
XM_010166396.1	Antrostomus carolinensis
XM_005443450.2	Falco cherrug
XM_005243466.2	Falco peregrinus
XM_005016712.4	Anas platyrhynchos
XM_026868654.1	Athene cunicularia
XM_026794806.1	Zonotrichia albicollis
XM_026095048.1	Dromaius novaehollandiae
XM_026068899.1	Apteryx rowi
XM_026052212.1	Nothoprocta perdicaria
XM_023919007.1	Cyanistes caeruleus
XM_021528834.1	Lonchura striata
XM_021384471.1	Numida meleagris
XM_019283647.2	Corvus cornix
XM_010726962.2	Meleagris gallopavo
XM_009285533.2	Aptenodytes forsteri
XM_015627945.2	Parus major
XM_017745987.1	Corvus brachyrhynchos
XM_005039202.2	Ficedula albicollis
XM_015877679.1	Coturnix japonica
XM_014963808.1	Calidris pugnax
XM_014883467.1	Sturnus vulgaris
XM_014255183.1	Pseudopodoces humilis
XM_013944084.1	Apteryx australis
XM_013180471.1	Anser cygnoides
XM_011571873.1	Aquila chrysaetos
XM_009328357.1	Pygoscelis adeliae
XM_010580939.1	Haliaeetus leucocephalus
XM_010312667.1	Balearica regulorum
XM_010283617.1	Phaethon lepturus
XM_010220068.1	Tinamus guttatus
XM_010196345.1	Colius striatus
XM_010118263.1	Chlamydotis macqueenii
XM_010187266.1	Mesitornis unicolor
XM_010085073.1	Pterocles gutturalis
XM_010150444.1	Eurypyga helias
XM_010146016.1	Buceros rhinoceros
XM_010001786.1	Chaetura pelagica
XM_009964300.1	Tyto alba
XM_009977524.1	Tauraco erythrolophus
XM_010023963.1	Nestor notabilis
XM_009954864.1	Leptosomus discolor
XM_009943570.1	Opisthocomus hoazin
XM_009926620.1	Haliaeetus albicilla
XM_009882924.1	Charadrius vociferus
XM_009900019.1	Picoides pubescens
XM_009879244.1	Apaloderma vittatum
XM_009817259.1	Gavia stellata
XM_009645655.1	Egretta garzetta
XM_009680418.1	Struthio camelus
XM_009580086.1	Fulmarus glacialis
XM_009568577.1	Cuculus canorus
XM_009512678.1	Phalacrocorax carbo
XM_009462914.1	Nipponia nippon
XM_009070415.1	Acanthisitta chloris
XM_008936099.1	Merops nubicus
KF460562.1	Anser anser
XM_031064475.1	Geospiza fortis
XM_030960152.1	Camarhynchus parvulus
XM_030479613.1	Strigops habroptila
XM_030445421.1	Calypte anna
XM_030291428.1	Taeniopygia guttata
XM_030238301.1	Serinus canaria
XM_030015468.1	Aquila chrysaetos
XM_027886301.1	Empidonax traillii
XM_027730002.1	Pipra filicauda
XM_027639773.1	Corapipo altera
XM_027679459.1	Neopelma chrysocephalum
XM_027459773.1	Anas platyrhynchos
XM_019006698.1	Parus major
XM_017832834.1	Lepidothrix coronata
XM_024194452.1	Terrapene carolina
XM_029285693.1	Protobothrops mucrosquamatus
XM_028747115.1	Podarcis muralis
XM_025207608.1	Alligator sinensis
XM_025181689.1	Pelodiscus sinensis
XM_025167960.1	Python bivittatus
XM_024114791.1	Chrysemys picta
XM_020790000.1	Pogona vitticeps
XM_006260161.3	Alligator mississippiensis
XM_008111520.2	Anolis carolinensis
XM_015424134.1	Gekko japonicus
XM_033162433.1	Lacerta agilis
XM_032802096.1	Chelonoidis abingdonii
XM_030554304.1	Gopherus evgoodei
XM_027823228.1	Chelonia mydas
XM_019543639.1	Crocodylus porosus
XM_019509495.1	Gavialis gangeticus
XM_019487521.1	Alligator mississippiensis
CEL
NM_001012997.1	Gallus gallus
NM_001012997.1	Gallus gallus
XM_031057294.1	Geospiza fortis
XM_030961743.1	Camarhynchus parvulus
XM_030507278.1	Strigops habroptila
XM_030461265.1	Calypte anna
XM_030286996.1	Taeniopygia guttata
XM_009093393.3	Serinus canaria
XM_030000294.1	Aquila chrysaetos
XM_029960573.1	Manacus vitellinus
XM_010177260.1	Antrostomus carolinensis
XM_027809589.1	Falco cherrug
XM_027778041.1	Falco peregrinus
XM_027687930.1	Neopelma chrysocephalum
XM_027470603.1	Anas platyrhynchos
XM_026860779.1	Athene cunicularia
XM_014272086.1	Zonotrichia albicollis
XM_026062033.1	Apteryx rowi
XM_026049343.1	Nothoprocta perdicaria
XM_021543765.1	Lonchura striata
XM_020584485.1	Corvus cornix
XM_003211290.3	Meleagris gallopavo
XM_009286962.2	Aptenodytes forsteri
XM_015644522.1	Parus major
XM_017809921.1	Lepidothrix coronata
XM_008642184.2	Corvus brachyrhynchos
XM_015878843.1	Coturnix japonica
XM_014943062.1	Calidris pugnax
XM_014873112.1	Sturnus vulgaris
XM_013941770.1	Apteryx australis
XM_011579721.1	Aquila chrysaetos
XM_009322059.1	Pygoscelis adeliae
XM_010570852.1	Haliaeetus leucocephalus
XM_010305011.1	Balearica regulorum
XM_010286633.1	Phaethon lepturus
XM_010212456.1	Tinamus guttatus
XM_010118936.1	Chlamydotis macqueenii
XM_010193135.1	Mesitornis unicolor
XM_010078554.1	Pterocles gutturalis
XM_010148627.1	Eurypyga helias
XM_010132732.1	Buceros rhinoceros
XM_009998870.1	Chaetura pelagica
XM_009967788.1	Tyto alba
XM_010010141.1	Nestor notabilis
XM_009957361.1	Leptosomus discolor
XM_009934760.1	Opisthocomus hoazin
XM_009920134.1	Haliaeetus albicilla
XM_009892240.1	Charadrius vociferus
XM_009896201.1	Picoides pubescens
XM_009868876.1	Apaloderma vittatum
XM_009816336.1	Gavia stellata
XM_009709669.1	Cariama cristata
XM_009636105.1	Egretta garzetta
XM_009665759.1	Struthio camelus
XM_009588242.1	Fulmarus glacialis
XM_009569612.1	Cuculus canorus
XM_009501155.1	Phalacrocorax carbo
XM_009476979.1	Nipponia nippon
XM_009491894.1	Pelecanus crispus
XM_033138009.1	Lacerta agilis
XM_032779100.1	Chelonoidis abingdonii
XM_032233553.1	Thamnophis elegans
XM_030535160.1	Gopherus evgoodei
XM_024210395.3	Terrapene carolina
XM_029286745.1	Protobothrops mucrosquamatus
XM_028714822.1	Podarcis muralis
XM_027823416.1	Chelonia mydas
XM_026712309.1	Pseudonaja textilis
XM_026687297.1	Notechis scutatus
XM_006136839.3	Pelodiscus sinensis
XM_006029821.2	Alligator sinensis
XM_007420563.3	Python bivittatus
XM_008169117.2	Chrysemys picta
XM_020794899.1	Pogona vitticeps
XM_019541115.1	Crocodylus porosus
XM_019510305.1	Gavialis gangeticus
XM_006260006.2	Alligator mississippiensis
XM_003222644.2	Anolis carolinensis
XM_015413978.1	Gekko japonicus
XM_014059617.1	Thamnophis sirtalis
CELA3B
XM_015297237.2	Gallus gallus
XM_030018096.1	Aquila chrysaetos
XM_027728266.1	Pipra filicauda
XM_015297237.2	Gallus gallus
XM_021417691.1	Numida meleagris
XM_015648099.1	Parus major
XM_008632466.2	Corvus brachyrhynchos
XM_015882256.1	Coturnix japonica
XM_005533158.2	Pseudopodoces humilis
XM_011585456.1	Aquila chrysaetos
XM_010577489.1	Haliaeetus leucocephalus
XM_009646569.1	Egretta garzetta
XM_033158830.1	Lacerta agilis
XM_030537984.1	Gopherus evgoodei
XM_026660038.1	Terrapene carolina
XM_007071352.1	Chelonia mydas
XM_005281702.1	Chrysemys picta
CLPS
NM_001145491.1	Gallus gallus
XM_005429375.1	Geospiza fortis
XM_030965927.1	Camarhynchus parvulus
XM_030473465.1	Strigops habroptila
XM_008499565.2	Calypte anna
XM_030255834.1	Taeniopygia guttata
XM_009098402.3	Serinus canaria
XM_029999572.1	Aquila chrysaetos
XM_008934318.2	Manacus vitellinus
NM_001145491.1	Gallus gallus
XM_027899914.1	Empidonax traillii
XM_027816387.1	Falco cherrug
XM_005239713.2	Falco peregrinus
XM_027728416.1	Pipra filicauda
XM_027659956.1	Corapipo altera
XM_027695010.1	Neopelma chrysocephalum
XM_027444731.1	Anas platyrhynchos
XM_005492805.2	Zonotrichia albicollis
XM_026111886.1	Dromaius novaehollandiae
XM_026056515.1	Apteryx rowi
XM_026053107.1	Nothoprocta perdicaria
XM_023942271.1	Cyanistes caeruleus
XM_021535976.1	Lonchura striata
XM_021377385.1	Numida meleagris
XM_005513686.2	Columba livia
XM_019288926.2	Corvus cornix
XM_003212824.3	Meleagris gallopavo
XM_009272957.1	Aptenodytes forsteri
XM_015650502.1	Parus major
XM_017835785.1	Lepidothrix coronata
XM_017727190.1	Corvus brachyrhynchos
XM_005059435.2	Ficedula albicollis
XM_015884787.1	Coturnix japonica
XM_014953642.1	Calidris pugnax
XM_013196969.1	Anser cygnoides
XM_011592173.1	Aquila chrysaetos
XM_009334772.1	Pygoscelis adeliae
XM_010584787.1	Haliaeetus leucocephalus
XM_010203631.1	Colius striatus
XM_010122512.1	Chlamydotis macqueenii
XM_010182577.1	Mesitornis unicolor
XM_010082488.1	Pterocles gutturalis
XM_009997310.1	Chaetura pelagica
XM_009987105.1	Tauraco erythrolophus
XM_010012600.1	Nestor notabilis
XM_009949325.1	Leptosomus discolor
XM_009638237.1	Egretta garzetta
XM_009564535.1	Cuculus canorus
XM_009465713.1	Nipponia nippon
XM_009073929.1	Acanthisitta chloris
XM_008938562.1	Merops nubicus
XM_033151019.1	Lacerta agilis
XM_032804901.1	Chelonoidis abingdonii
XM_032218993.1	Thamnophis elegans
XM_030562687.1	Gopherus evgoodei
XM_024210528.2	Terrapene carolina
XM_028732123.1	Podarcis muralis
XM_007063488.2	Chelonia mydas
XM_026718153.1	Pseudonaja textilis
XM_026678140.1	Notechis scutatus
XM_006115672.3	Pelodiscus sinensis
XM_006025291.1	Alligator sinensis
XM_007426564.2	Python bivittatus
XM_005311651.2	Chrysemys picta
XM_020794906.1	Pogona vitticeps
XM_019546214.1	Crocodylus porosus
XM_019513773.1	Gavialis gangeticus
XM_006276898.2	Alligator mississippiensis
XM_003226487.3	Anolis carolinensis
XM_014053863.1	Thamnophis sirtalis
CPA2
XM_015283148.2	Gallus gallus
XM_030479761.1	Strigops habroptila
XM_030455786.1	Calypte anna
XM_002187371.2	Taeniopygia guttata
XM_027632231.1	Corapipo altera
XM_026868369.1	Athene cunicularia
NM_001257214.1	Gallus gallus
XM_021384236.1	Numida meleagris
XM_011572035.1	Aquila chrysaetos
XM_009331002.1	Pygoscelis adeliae
XM_010581063.1	Haliaeetus leucocephalus
XM_010211464.1	Tinamus guttatus
XM_010200804.1	Colius striatus
XM_010129482.1	Chlamydotis macqueenii
XM_010188337.1	Mesitornis unicolor
XM_010076172.1	Pterocles gutturalis
XM_010161866.1	Eurypyga helias
XM_009972450.1	Tyto alba
XM_010007658.1	Chaetura pelagica
XM_010023508.1	Nestor notabilis
XM_009947739.1	Leptosomus discolor
XM_009937577.1	Opisthocomus hoazin
XM_009900293.1	Picoides pubescens
XM_009882985.1	Charadrius vociferus
XM_009878315.1	Apaloderma vittatum
XM_009810181.1	Gavia stellata
XM_009635700.1	Egretta garzetta
XM_009679294.1	Struthio camelus
XM_009574434.1	Fulmarus glacialis
XM_009563376.1	Cuculus canorus
XM_009462591.1	Nipponia nippon
XM_009070822.1	Acanthisitta chloris
XM_008945511.1	Merops nubicus
NM_001024698.3	Mus musculus
KU177991.1	Homo sapiens
XM_020812688.1	Pogona vitticeps
XM_019543810.1	Crocodylus porosus
CPB1
NM_001277445.1	Gallus gallus
XM_005427986.1	Geospiza fortis
XM_030954468.1	Camarhynchus parvulus
XM_030494757.1	Strigops habroptila
XM_008493297.2	Calypte anna
XM_002188835.3	Taeniopygia guttata
XM_009089172.3	Serinus canaria
XM_030027386.1	Aquila chrysaetos
XM_029960742.1	Manacus vitellinus
NM_001291523.1	Columba livia
XM_010172414.1	Antrostomus carolinensis
XM_005443652.2	Falco cherrug
XM_005237724.2	Falco peregrinus
XM_027650474.1	Corapipo altera
XM_027685956.1	Neopelma chrysocephalum
XM_026854838.1	Athene cunicularia
XM_005489438.2	Zonotrichia albicollis
XM_026097526.1	Dromaius novaehollandiae
XM_026058095.1	Apteryx rowi
XM_026039538.1	Nothoprocta perdicaria
NM_001277445.1	Gallus gallus
XM_023933112.1	Cyanistes caeruleus
XM_021536904.1	Lonchura striata
XM_021395820.1	Numida meleagris
XM_003209102.3	Meleagris gallopavo
XM_017726451.1	Corvus brachyrhynchos
XM_005051055.1	Ficedula albicollis
XM_015871658.1	Coturnix japonica
XM_013944317.1	Apteryx australis
XM_011577632.1	Aquila chrysaetos
XM_010568362.1	Haliaeetus leucocephalus
XM_010223529.1	Tinamus guttatus
XM_010115865.1	Chlamydotis macqueenii
XM_010179254.1	Mesitornis unicolor
XM_010073593.1	Pterocles gutturalis
XM_010157693.1	Eurypyga helias
XM_010001718.1	Chaetura pelagica
XM_009965037.1	Tyto alba
XM_009959092.1	Leptosomus discolor
XM_009944825.1	Opisthocomus hoazin
XM_009883384.1	Charadrius vociferus
XM_009910849.1	Picoides pubescens
XM_009699615.1	Cariama cristata
XM_009639764.1	Egretta garzetta
XM_009688990.1	Struthio camelus
XM_009585814.1	Fulmarus glacialis
XM_009565592.1	Cuculus canorus
XM_009468476.1	Nipponia nippon
XM_026649989.1	Terrapene carolina
XM_015812954.2	Protobothrops mucrosquamatus
XM_005303294.2	Chrysemys picta
XM_019532553.1	Crocodylus porosus
XM_019503536.1	Gavialis gangeticus
XM_015428152.1	Gekko japonicus
CPB2
XM_417046.5	Gallus gallus
XM_417046.5	Gallus gallus
XM_021375807.1	Numida meleagris
XM_003203331.3	Meleagris gallopavo
XM_015851772.1	Coturnix japonica
XM_005420764.1	Geospiza fortis
XM_030953726.1	Camarhynchus parvulus
XM_030477413.1	Strigops habroptila
XM_008492795.2	Calypte anna
XM_030272389.1	Taeniopygia guttata
XM_018908663.2	Serinus canaria
XM_030036309.1	Aquila chrysaetos
XM_029960921.1	Manacus vitellinus
XM_027888884.1	Empidonax traillii
XM_027815576.1	Falco cherrug
XM_027790680.1	Falco peregrinus
XM_027720344.1	Pipra filicauda
XM_027649141.1	Corapipo altera
XM_027674348.1	Neopelma chrysocephalum
XM_027471851.1	Anas platyrhynchos
XM_026851602.1	Athene cunicularia
XM_005482369.1	Zonotrichia albicollis
XM_026108495.1	Dromaius novaehollandiae
XM_026072227.1	Apteryx rowi
XM_026042865.1	Nothoprocta perdicaria
XM_023938985.1	Cyanistes caeruleus
XM_021528452.1	Lonchura striata
XM_005501812.3	Columba livia
XM_019286305.1	Corvus cornix
XM_009284909.1	Aptenodytes forsteri
XM_015617959.1	Parus major
XM_017815158.1	Lepidothrix coronata
XM_017733605.1	Corvus brachyrhynchos
XM_005037868.2	Ficedula albicollis
XM_014965815.1	Calidris pugnax
XM_014868805.1	Sturnus vulgaris
XM_014263152.1	Pseudopodoces humilis
XM_013948332.1	Apteryx australis
XM_013179591.1	Anser cygnoides
XM_011591136.1	Aquila chrysaetos
XM_009322849.1	Pygoscelis adeliae
XM_010583442.1	Haliaeetus leucocephalus
XM_010305922.1	Balearica regulorum
XM_010283492.1	Phaethon lepturus
XM_010228475.1	Tinamus guttatus
XM_010127025.1	Chlamydotis macqueenii
XM_010180591.1	Mesitornis unicolor
XM_010082029.1	Pterocles gutturalis
XM_010145750.1	Buceros rhinoceros
XM_010000865.1	Chaetura pelagica
XM_010017056.1	Nestor notabilis
XM_009950900.1	Leptosomus discolor
XM_009942843.1	Opisthocomus hoazin
XM_009917228.1	Haliaeetus albicilla
XM_009907715.1	Picoides pubescens
XM_009880973.1	Charadrius vociferus
XM_009874851.1	Apaloderma vittatum
XM_009703424.1	Cariama cristata
XM_009812616.1	Gavia stellata
XM_009644807.1	Egretta garzetta
XM_009682401.1	Struthio camelus
XM_009588237.1	Fulmarus glacialis
XM_009557787.1	Cuculus canorus
XM_009463150.1	Nipponia nippon
XM_009489326.1	Pelecanus crispus
XM_009071861.1	Acanthisitta chloris
XM_028722137.1	Podarcis muralis
XM_033142793.1	Lacerta agilis
XM_032790646.1	Chelonoidis abingdonii
XM_032213009.1	Thamnophis elegans
XM_030565381.1	Gopherus evgoodei
XM_015818682.1	Protobothrops mucrosquamatus
XM_007058760.1	Chelonia mydas
XM_026710449.1	Pseudonaja textilis
XM_026668417.1	Notechis scutatus
XM_014524347.2	Alligator sinensis
XM_006118002.3	Pelodiscus sinensis
XM_007429715.3	Python bivittatus
XM_024104436.1	Chrysemys picta
XM_020788024.1	Pogona vitticeps
XM_019529915.1	Crocodylus porosus
XM_019525617.1	Gavialis gangeticus
XM_014608367.2	Alligator mississippiensis
XM_003215261.3	Anolis carolinensis
XM_015411005.1	Gekko japonicus
CTRB1
XM_011573932.1	Aquila chrysaetos
XM_021408679.1	Numida meleagris
XM_005526309.1	Pseudopodoces humilis
XM_011573932.1	Aquila chrysaetos
XM_010584290.1	Haliaeetus leucocephalus
XM_010221121.1	Tinamus guttatus
XM_009557148.1	Cuculus canorus
CTRL
NM_001277625.1	Gallus gallus
XM_031058468.1	Geospiza fortis
XM_030956149.1	Camarhynchus parvulus
XM_030469867.1	Strigops habroptila
XM_030457803.1	Calypte anna
XM_002195881.3	Taeniopygia guttata
XM_009090709.3	Serinus canaria
XM_030026745.1	Aquila chrysaetos
XM_018083368.2	Manacus vitellinus
XM_029084811.1	Antrostomus carolinensis
XM_027906430.1	Empidonax traillii
XM_005440303.2	Falco cherrug
XM_005229214.2	Falco peregrinus
XM_027716193.1	Pipra filicauda
XM_027646664.1	Corapipo altera
XM_027685350.1	Neopelma chrysocephalum
XM_027466382.1	Anas platyrhynchos
XM_026856889.1	Athene cunicularia
XM_005489887.3	Zonotrichia albicollis
XM_026113223.1	Dromaius novaehollandiae
XM_026085422.1	Apteryx rowi
NM_001277625.1	Gallus gallus
XM_021541155.1	Lonchura striata
XM_021408051.1	Numida meleagris
XM_010403442.2	Corvus cornix
XM_010717862.2	Meleagris gallopavo
XM_009290761.1	Aptenodytes forsteri
XM_015639685.1	Parus major
XM_017824321.1	Lepidothrix coronata
XM_008638731.2	Corvus brachyrhynchos
XM_016301094.1	Ficedula albicollis
XM_015873790.1	Coturnix japonica
XM_014947777.1	Calidris pugnax
XM_014880757.1	Sturnus vulgaris
XM_005526270.2	Pseudopodoces humilis
XM_013942723.1	Apteryx australis
XM_013176535.1	Anser cygnoides
XM_011574210.1	Aquila chrysaetos
XM_009319949.1	Pygoscelis adeliae
XM_010583604.1	Haliaeetus leucocephalus
XM_010301198.1	Balearica regulorum
XM_010122570.1	Chlamydotis macqueenii
XM_010178996.1	Mesitornis unicolor
XM_010007842.1	Chaetura pelagica
XM_009979696.1	Tauraco erythrolophus
XM_009957703.1	Leptosomus discolor
XM_009900043.1	Picoides pubescens
XM_009894454.1	Charadrius vociferus
XM_009877877.1	Apaloderma vittatum
XM_009706086.1	Cariama cristata
XM_009685506.1	Struthio camelus
XM_009571184.1	Cuculus canorus
XM_009470455.1	Nipponia nippon
XM_008944825.1	Merops nubicus
XM_032788448.1	Chelonoidis abingdonii
XM_032231121.1	Thamnophis elegans
XM_030581957.1	Gopherus evgoodei
XM_029284449.1	Protobothrops mucrosquamatus
XM_027831376.1	Chelonia mydas
XM_026671997.1	Notechis scutatus
XM_007421091.2	Python bivittatus
XM_024111319.1	Chrysemys picta
XM_003225352.3	Anolis carolinensis
XM_015413949.1	Gekko japonicus
DGAT1
XM_030474439.1	Strigops habroptila
XM_030474439.1	Strigops habroptila
XM_030261563.1	Taeniopygia guttata
XM_030012155.1	Aquila chrysaetos
XM_027811279.1	Falco cherrug
XM_027783523.1	Falco peregrinus
XM_026114775.1	Dromaius novaehollandiae
XM_026088124.1	Apteryx rowi
XM_026034348.1	Nothoprocta perdicaria
XM_017840292.1	Lepidothrix coronata
XM_014894218.1	Sturnus vulgaris
XM_014262602.1	Pseudopodoces humilis
XM_013946611.1	Apteryx australis
XM_011599447.1	Aquila chrysaetos
XM_010566824.1	Haliaeetus leucocephalus
XM_009886849.1	Charadrius vociferus
XM_009897113.1	Picoides pubescens
XM_009666057.1	Struthio camelus
DGAT2
XM_419374.6	Gallus gallus
MF979806.1	Emberiza melanocephala
AM883136.1	Cairina moschata
AM883115.1	Anas platyrhynchos
XM_005425823.3	Geospiza fortis
XM_030959155.1	Camarhynchus parvulus
XM_030475705.1	Strigops habroptila
XM_008495186.2	Calypte anna
XM_030259922.1	Taeniopygia guttata
XM_030234293.1	Serinus canaria
XM_030042770.1	Aquila chrysaetos
XM_029961463.1	Manacus vitellinus
XM_010165326.2	Antrostomus carolinensis
XM_027888231.1	Empidonax traillii
[truncated: 4,694 more rows]
