# Supplementary material for: Molecular phyloecology suggests a trophic shift concurrent with the evolution of the first birds
Source: Commun Biol. 2021 May 13;4:547. doi: 10.1038/s42003-021-02067-4 (PMC8119460; doi:10.1038/s42003-021-02067-4)
Supplement: Supplementary file 5 — Supplementary Data 3 [file 42003_2021_2067_MOESM5_ESM.xlsx]

## Sheet: Sheet1
Supplementary Data 3 The genes involed in digestive system pathways.
Carbohydrate digestion and absorption				Protein digestion and absorption	Fat digestion and absorption
AKT1				ACE2	ABCA1
AKT2				ATP1B3	ABCG5
AKT3				ATP1B4	ABCG8
AMY1A				CELA2A	ACAT2
AMY1B				CELA2B	AGPAT1
AMY1C				CELA3A	AGPAT2
AMY2A				CELA3B	APOA1
AMY2B				CPA1	APOA4
ATP1A1				CPA2	APOB
ATP1A2				CPA3	CD36
ATP1A3				CPB1	CEL
ATP1A4				CPB2	CLPS
ATP1B1				CTRB1	DGAT1
ATP1B2				CTRL	DGAT2
ATP1B3				DPP4	FABP1
ATP1B4				KCNE3	FABP2
CACNA1D				KCNJ13	GOT2
FXYD2				KCNK5	LIPF
G6PC				KCNN4	MOGAT2
G6PC2				KCNQ1	MOGAT3
G6PC3				MEP1A	MTTP
HK1				MEP1B	NPC1L1
HK2				MME	PLA2G10
HK3				PGA3	PLA2G12A
HKDC1				PGA4	PLA2G12B
LCT				PGA5	PLA2G1B
MGAM				PRCP	PLA2G2A
MGAM2				PRSS1	PLA2G2C
PIK3CA				PRSS2	PLA2G2D
PIK3CB				PRSS3	PLA2G2E
PIK3CD				SLC15A1	PLA2G2F
PIK3R1				SLC16A10	PLA2G3
PIK3R2				SLC1A1	PLA2G5
PIK3R3				SLC1A5	PLPP1
PRKCB				SLC36A1	PLPP2
SI				SLC38A2	PLPP3
SLC2A2				SLC3A1	PNLIP
SLC2A2				SLC3A2	PNLIPRP1
SLC2A5				SLC6A19	PNLIPRP2
SLC37A4				SLC7A7	SCARB1
SLC5A1				SLC7A8	SLC27A4
				SLC7A9
				SLC8A1
				SLC8A2
				SLC8A3
				SLC9A3
				XPNPEP2
